# Supplementary material for: A new species of Metacyclops from a hyporheic habitat in North Vietnam (Crustacea, Copepoda, Cyclopidae)
Source: Zookeys. 2015 Sep 23;(522):141–52. doi: 10.3897/zookeys.522.5989 (PMC4591735; doi:10.3897/zookeys.522.5989)
Supplement: XML Treatment for Metacyclops amicitiae [file zookeys.522.5989-treatment1.xml]

<!DOCTYPE tp:taxon-treatment
  PUBLIC "-//TaxonX//DTD Taxonomic Treatment Publishing DTD v0 20100105//EN" "tax-treatment-NSO.dtd">
<tp:taxon-treatment xmlns:tp="http://www.plazi.org/taxpub"><tp:treatment-meta><kwd-group><label>Taxon classification</label><kwd><named-content content-type="kingdom">Animalia</named-content></kwd><kwd><named-content content-type="order">Cyclopoida</named-content></kwd><kwd><named-content content-type="family">Cyclopidae</named-content></kwd></kwd-group><mixed-citation publication-type="journal"><person-group><name><surname>Kołaczyński</surname><given-names>Andrzej</given-names></name></person-group><article-title>A new species of <italic><tp:taxon-name><tp:taxon-name-part taxon-name-part-type="genus">Metacyclops</tp:taxon-name-part></tp:taxon-name></italic> from a hyporheic habitat in North Vietnam (<tp:taxon-name><tp:taxon-name-part taxon-name-part-type="subphylum">Crustacea</tp:taxon-name-part></tp:taxon-name>, <tp:taxon-name><tp:taxon-name-part taxon-name-part-type="subclass">Copepoda</tp:taxon-name-part></tp:taxon-name>, <tp:taxon-name><tp:taxon-name-part taxon-name-part-type="family">Cyclopidae</tp:taxon-name-part></tp:taxon-name>)</article-title><source>Zookeys</source><day>23</day><month>9</month><year>2015</year><volume>2015</volume><issue>522</issue><fpage>141</fpage><lpage>152</lpage><pub-id pub-id-type="doi">10.3897/zookeys.522.5989</pub-id></mixed-citation></tp:treatment-meta><tp:nomenclature><tp:taxon-name>
                            <tp:taxon-name-part taxon-name-part-type="genus">Metacyclops</tp:taxon-name-part>
                            <tp:taxon-name-part taxon-name-part-type="species">amicitiae</tp:taxon-name-part>
                            <object-id xmlns:xlink="http://www.w3.org/1999/xlink" content-type="zoobank" xlink:type="simple">http://zoobank.org/5AD1E073-6015-4409-93D0-306E45975CD7</object-id>
                        </tp:taxon-name><tp:taxon-status xmlns:xlink="http://www.w3.org/1999/xlink" xlink:type="simple">sp. n.</tp:taxon-status></tp:nomenclature><tp:treatment-sec sec-type="material"><title>Material examined.</title><p><bold>Holotype</bold>: female dissected on two slides [<abbrev xmlns:xlink="http://www.w3.org/1999/xlink" xlink:title="Museum and Institute of Zoology Polish Academy of Sciences, Warsaw" xlink:type="simple">MIZ</abbrev> 6/2015/1], Vietnam, Tam Đao, <named-content xmlns:xlink="http://www.w3.org/1999/xlink" content-type="dwc:verbatimCoordinates" xlink:type="simple">21°45'N 105°64'E</named-content>, ca. 930 m above sea level, water seeping into a shallow pit dug in gravel deposit of a creek (no name), leg. M. Hołyńska 02 Apr. 1999. <bold>Paratypes</bold>: six females on two slides each [<abbrev xmlns:xlink="http://www.w3.org/1999/xlink" xlink:title="Museum and Institute of Zoology Polish Academy of Sciences, Warsaw" xlink:type="simple">MIZ</abbrev> 6/2015/2, <abbrev xmlns:xlink="http://www.w3.org/1999/xlink" xlink:title="Museum and Institute of Zoology Polish Academy of Sciences, Warsaw" xlink:type="simple">MIZ</abbrev> 6/2015/3, <abbrev xmlns:xlink="http://www.w3.org/1999/xlink" xlink:title="Museum and Institute of Zoology Polish Academy of Sciences, Warsaw" xlink:type="simple">MIZ</abbrev> 6/2015/4, <!--PageBreak--><abbrev xmlns:xlink="http://www.w3.org/1999/xlink" xlink:title="Museum and Institute of Zoology Polish Academy of Sciences, Warsaw" xlink:type="simple">MIZ</abbrev> 6/2015/5, <abbrev xmlns:xlink="http://www.w3.org/1999/xlink" xlink:title="Museum and Institute of Zoology Polish Academy of Sciences, Warsaw" xlink:type="simple">MIZ</abbrev> 6/2015/6, MIZ6/2015/7], and two males on one slide each [<abbrev xmlns:xlink="http://www.w3.org/1999/xlink" xlink:title="Museum and Institute of Zoology Polish Academy of Sciences, Warsaw" xlink:type="simple">MIZ</abbrev> 6/2015/8, <abbrev xmlns:xlink="http://www.w3.org/1999/xlink" xlink:title="Museum and Institute of Zoology Polish Academy of Sciences, Warsaw" xlink:type="simple">MIZ</abbrev> 6/2015/9] from the same sample as the holotype; two females on two slides each [<abbrev xmlns:xlink="http://www.w3.org/1999/xlink" xlink:title="Museum and Institute of Zoology Polish Academy of Sciences, Warsaw" xlink:type="simple">MIZ</abbrev> 6/2015/10, <abbrev xmlns:xlink="http://www.w3.org/1999/xlink" xlink:title="Museum and Institute of Zoology Polish Academy of Sciences, Warsaw" xlink:type="simple">MIZ</abbrev> 6/2015/11], Tam Đao, <named-content xmlns:xlink="http://www.w3.org/1999/xlink" content-type="dwc:verbatimCoordinates" xlink:type="simple">21°45'N 105°64'E</named-content>, small rock depression filled with wet leaf litter, leg. M. Hołyńska 01 Apr. 1999.</p></tp:treatment-sec><tp:treatment-sec sec-type="Etymology"><title>Etymology.</title><p>The species is dedicated to the historical tradition of sympathy and friendship between the Poles and Hungarians. The species name <italic>amicitiae</italic> is the dative case of the ancient Latin word “<italic>amicitia</italic>,” a singular noun which means “friendship”. The gender is feminine.</p><p>Female. Length of holotype 635 µm; range and mean of body length 610–660 µm and 634 µm, respectively (n = 9). Length of prosome 413 µm (cephalothorax: 225 µm, prosomite 2: 88 µm, prosomite 3: 56 µm, prosomite 4: 44 µm). Length of urosome 222 µm. Prosome and urosome length ratio approximately 1.86. Antennule is very short. The length of antennule does not exceed the length of cephalothorax.</p><p>Genital double-somite (Fig. <xref ref-type="fig" rid="F1">1A</xref>) about 1.21 times broader than long, no transverse ridges or hairs on the somite. Seminal receptacle “T”-shaped. Posterior margin of anal somite bearing continuous row of strong spinules.</p><fig id="F1" position="float" orientation="portrait"><label>Figure 1.</label><caption><p><italic><tp:taxon-name><tp:taxon-name-part taxon-name-part-type="genus">Metacyclops</tp:taxon-name-part> <tp:taxon-name-part taxon-name-part-type="species">amicitiae</tp:taxon-name-part></tp:taxon-name></italic> sp. n. female. <bold>A</bold> urosome, ventral <bold>B-C</bold> caudal rami, ventral <bold>D</bold> leg 5 <bold>E</bold> leg 6 <bold>F–H</bold> antennule: <bold>F</bold> segments 1–3 <bold>G</bold> segments 4-11 <bold>H</bold> segment 12. <bold>A–D</bold> paratype [<abbrev xmlns:xlink="http://www.w3.org/1999/xlink" xlink:title="Museum and Institute of Zoology Polish Academy of Sciences, Warsaw" xlink:type="simple">MIZ</abbrev> 6/2015/2] <bold>F–H</bold> holotype [<abbrev xmlns:xlink="http://www.w3.org/1999/xlink" xlink:title="Museum and Institute of Zoology Polish Academy of Sciences, Warsaw" xlink:type="simple">MIZ</abbrev> 6/2015/1] <bold>E</bold> paratype [<abbrev xmlns:xlink="http://www.w3.org/1999/xlink" xlink:title="Museum and Institute of Zoology Polish Academy of Sciences, Warsaw" xlink:type="simple">MIZ</abbrev> 6/2015/6]. Scale bars 50 µm.</p></caption><graphic xmlns:xlink="http://www.w3.org/1999/xlink" xlink:href="zookeys-522-141-g001.jpg" position="float" orientation="portrait" xlink:type="simple" id="oo_57943.jpg"/></fig><p>Caudal rami (Fig. <xref ref-type="fig" rid="F1">1B, C</xref>) 2.26 times longer than wide and bearing six setae, medial margin naked. Spinules present at insertion of antero- and posterolateral caudal setae. Inner and outer terminal caudal setae with breaking plane.</p><p>Relative length of caudal setae from terminal accessory (innermost) to posterolateral (outermost) caudal setae: 1.7 (75 µm), 9.6 (422 µm), 5.5 (242 µm), 1.0 (44 µm). Dorsal caudal seta 36 µm, 0.82 times as long as posterolateral caudal seta. Setulation of caudal setae homonomous.</p><p>Antennule (Fig. <xref ref-type="fig" rid="F1">1F, G, H</xref>) 12-segmented and armed as follows: 8 (and row of spinules ventrally), 4, 6, 2, 1 + spine, 2, 3, 1 + aesthetasc, 1, 2, 2 + aesthetasc, 7 + aesthetasc.</p><p>Antenna (Fig. <xref ref-type="fig" rid="F2">2A, B</xref>) armed with 3, 1, 9, and 7 setae on coxobasis and three-segmented endopodite, respectively. Exopodite seta long, reaching beyond enp3. Coxobasis bearing five groups of spinules on caudal surface (Fig. <xref ref-type="fig" rid="F2">2B</xref>), longer spinules present on lateral margin near base of segment, and three groups of spinules present on frontal surface (Fig. <xref ref-type="fig" rid="F2">2A</xref>).</p><fig id="F2" position="float" orientation="portrait"><label>Figure 2.</label><caption><p><italic><tp:taxon-name><tp:taxon-name-part taxon-name-part-type="genus">Metacyclops</tp:taxon-name-part> <tp:taxon-name-part taxon-name-part-type="species">amicitiae</tp:taxon-name-part></tp:taxon-name></italic> sp. n. female, holotype. <bold>A</bold> antennal coxobasis and enp1, frontal <bold>B</bold> antennal coxobasis and enp1-2, caudal <bold>C</bold> mandible <bold>D</bold> maxillulary arthrite <bold>E</bold> maxillulary palp <bold>F</bold> maxilla, caudal <bold>G</bold> maxilliped, thin hairs on the frontal surface of basipodite are not shown. Scale bars 50 µm.</p></caption><graphic xmlns:xlink="http://www.w3.org/1999/xlink" xlink:href="zookeys-522-141-g002.jpg" position="float" orientation="portrait" xlink:type="simple" id="oo_57944.jpg"/></fig><p>Mandible (Fig. <xref ref-type="fig" rid="F2">2C</xref>) with reduced palp bearing two long plumose setae and short naked seta. Gnathobase with 8 teeth and dorsal seta-like element.</p><p>Maxillule (Fig. <xref ref-type="fig" rid="F2">2D, E</xref>) comprised of praecoxopodite and palp. Palp (Fig. <xref ref-type="fig" rid="F2">2E</xref>) two-segmented and bearing seven setae: three setae apically, three setae on lateral lobe (segment), and one seta proximally. Praecoxopodite has three large apical spines fused at their base, one seta on caudal surface next to base of apical spines, and seven elements on medial margin.</p><p>Maxilla (Fig. <xref ref-type="fig" rid="F2">2F</xref>) five-segmented, consisting of praecoxopodite and coxopodite (separated on caudal surface yet fused frontally), basipodite, and two-segmented endopodite. Arthrodial membrane absent between distal endopodal segment and large distal claw-like seta on caudal surface. Setal formula: 2, 3, 2, 2, 3. Short seta (Fig. <xref ref-type="fig" rid="F2">2F</xref> arrowed) inserted on caudal surface of basipodite, next to base of medial claw-like attenuation of segment.</p><!--PageBreak--><!--PageBreak--><!--PageBreak--><p>Maxilliped (Fig. <xref ref-type="fig" rid="F2">2G</xref>) four-segmented, comprising syncoxopodite, basipodite and two-segmented endopodite. Setal formula 3, 2, 1, 3. Basipodite with thin hairs on frontal surface and one group of spinules caudally near lateral margin.</p><p>P1-P4 (Fig. <xref ref-type="fig" rid="F3">3</xref>) rami two-segmented, spine formula 3-4-4-3 (Table <xref ref-type="table" rid="T1">1</xref>).</p><fig id="F3" position="float" orientation="portrait"><label>Figure 3.</label><caption><p><italic><tp:taxon-name><tp:taxon-name-part taxon-name-part-type="genus">Metacyclops</tp:taxon-name-part> <tp:taxon-name-part taxon-name-part-type="species">amicitiae</tp:taxon-name-part></tp:taxon-name></italic> sp. n. female, holotype. <bold>A</bold> leg 1, frontal <bold>B</bold> leg 2, caudal <bold>C</bold> leg 4, caudal. Scale bar 50 µm.</p></caption><graphic xmlns:xlink="http://www.w3.org/1999/xlink" xlink:href="zookeys-522-141-g003.jpg" position="float" orientation="portrait" xlink:type="simple" id="oo_57945.jpg"/></fig><table-wrap id="T1" position="float" orientation="portrait"><label>Table 1.</label><caption><p>Armature of the swimming legs in <italic><tp:taxon-name><tp:taxon-name-part taxon-name-part-type="genus">Metacyclops</tp:taxon-name-part> <tp:taxon-name-part taxon-name-part-type="species">amicitiae</tp:taxon-name-part></tp:taxon-name></italic> sp. n. (Roman numerals indicating spines, Arabic numerals representing setae).</p></caption><table id="TID0E3UAE" rules="all"><tbody><tr><th rowspan="2" colspan="1"/><th rowspan="2" colspan="1">Coxopodite</th><th rowspan="2" colspan="1">Basipodite</th><th rowspan="1" colspan="2">Exopodite</th><th rowspan="1" colspan="2">Endopodite</th></tr><tr><th rowspan="1" colspan="1">1</th><th rowspan="1" colspan="1">2</th><th rowspan="1" colspan="1">1</th><th rowspan="1" colspan="1">2</th></tr><tr><td rowspan="1" colspan="1">Leg 1</td><td rowspan="1" colspan="1">0-1</td><td rowspan="1" colspan="1">1-I</td><td rowspan="1" colspan="1">I-1</td><td rowspan="1" colspan="1">III,2,3</td><td rowspan="1" colspan="1">0-1</td><td rowspan="1" colspan="1">1,I+1,3</td></tr><tr><td rowspan="1" colspan="1">Leg 2</td><td rowspan="1" colspan="1">0-1</td><td rowspan="1" colspan="1">1-0</td><td rowspan="1" colspan="1">I-1</td><td rowspan="1" colspan="1">III,I+1,4</td><td rowspan="1" colspan="1">0-1</td><td rowspan="1" colspan="1">1,I+1,4</td></tr><tr><td rowspan="1" colspan="1">Leg 3</td><td rowspan="1" colspan="1">0-1</td><td rowspan="1" colspan="1">1-0</td><td rowspan="1" colspan="1">I-1</td><td rowspan="1" colspan="1">III,I+1,4</td><td rowspan="1" colspan="1">0-1</td><td rowspan="1" colspan="1">1,I+1,4</td></tr><tr><td rowspan="1" colspan="1">Leg 4</td><td rowspan="1" colspan="1">0-1</td><td rowspan="1" colspan="1">1-0</td><td rowspan="1" colspan="1">I-0</td><td rowspan="1" colspan="1">II,I+1,4</td><td rowspan="1" colspan="1">0-1</td><td rowspan="1" colspan="1">1,I,3</td></tr></tbody></table></table-wrap><p>P1-P4: intercoxal sclerites with fine hairs on distal margin; mediodistal part of basipodite rounded and pilose. Leg 1 (Fig. <xref ref-type="fig" rid="F3">3A</xref>): coxopodite with laterodistal row of spinules. Two small spinules present next to insertion of medial spine of basipodite; spine reaching beyond distal margin of enp1. Leg 2 (Fig. <xref ref-type="fig" rid="F3">3B</xref>) coxopodite bearing two rows of spinules on caudal surface and short spinules on lateral margin. Leg 3 differing from leg 2 in size only.</p><p>Leg 4 (Fig. <xref ref-type="fig" rid="F3">3C</xref>): intercoxal sclerite with row of small spinules on caudal surface. Coxopodite bearing five rows of spinules on caudal surface and robust spinules on lateral margin. Distal segment of P4 endopodite 2.12 times as long as wide, apical spine 0.82 times as long as segment.</p><p>Leg 5 (Fig. <xref ref-type="fig" rid="F1">1A, D</xref>) with one free segment 1.6 times as long as wide, bearing one medial spine and one lateral seta. Long lateral seta inserted on laterodorsal surface of pediger 5.</p><p>Leg 6 (Fig. <xref ref-type="fig" rid="F1">1E</xref>) represented by small plate located laterodorsally in anterior fouth of genital double-somite, and bearing one seta and two subequal lateral spines; seta ca. 3 times as long as lateral spines.</p><p>Male. Length of two paratypes 537 and 539 µm. Length of prosome 334 µm (cephalothorax: 182 µm, prosomite 2: 65 µm, prosomite 3: 53 µm, prosomite 4: 34 µm). Length of urosome 203 µm. Prosome and urosome length ratio about 1.64.</p><p>Caudal rami (Fig. <xref ref-type="fig" rid="F4">4A</xref>) 2.25 times longer than wide. Relative length of caudal setae from terminal accessory (innermost) to posterolateral (outermost) caudal setae: 1.6, 7.0, 4.2, 1.0. Dorsal caudal seta 0.88 times as long as posterolateral caudal seta. Setulation of caudal setae homonomous.</p><fig id="F4" position="float" orientation="portrait"><label>Figure 4.</label><caption><p><italic><tp:taxon-name><tp:taxon-name-part taxon-name-part-type="genus">Metacyclops</tp:taxon-name-part> <tp:taxon-name-part taxon-name-part-type="species">amicitiae</tp:taxon-name-part></tp:taxon-name></italic> sp. n. male. <bold>A</bold> urosome, ventral [<abbrev xmlns:xlink="http://www.w3.org/1999/xlink" xlink:title="Museum and Institute of Zoology Polish Academy of Sciences, Warsaw" xlink:type="simple">MIZ</abbrev> 6/2015/8] <bold>B–C</bold> antennule [<abbrev xmlns:xlink="http://www.w3.org/1999/xlink" xlink:title="Museum and Institute of Zoology Polish Academy of Sciences, Warsaw" xlink:type="simple">MIZ</abbrev> 6/2015/9]: <bold>B</bold> segments 1–6, ventral <bold>C</bold> segments 15-16, dorsal (setation is shown on segment 16 only) <bold>D</bold> antennal coxobasis and enp1-2, caudal [<abbrev xmlns:xlink="http://www.w3.org/1999/xlink" xlink:title="Museum and Institute of Zoology Polish Academy of Sciences, Warsaw" xlink:type="simple">MIZ</abbrev> 6/2015/8] <bold>E</bold> pediger 5 and genital segment, ventral [<abbrev xmlns:xlink="http://www.w3.org/1999/xlink" xlink:title="Museum and Institute of Zoology Polish Academy of Sciences, Warsaw" xlink:type="simple">MIZ</abbrev> 6/2015/8]. Scale bars 50 µm.</p></caption><graphic xmlns:xlink="http://www.w3.org/1999/xlink" xlink:href="zookeys-522-141-g004.jpg" position="float" orientation="portrait" xlink:type="simple" id="oo_57946.jpg"/></fig><p>Antennule (Fig. <xref ref-type="fig" rid="F4">4B</xref> C) 16-segmented and armed as follows: 8 + 3 aesthetascs (and row of spinules ventrally), 4, 2, 2 + aesthetasc, 1, 2, 2, 2, 1 + aeathetasc+ spine, 2, 2, 2, (setation of segments 13-15 could not be verified), [4 + 1 aesthetasc and 7 + 1 aesthetasc] (one element broken one segment 16). Second endopodal segment of antenna with seven setae only (Fig. <xref ref-type="fig" rid="F4">4D</xref>). Surface ornamentation of antennal coxobasis (Fig. <xref ref-type="fig" rid="F4">4D</xref>) similar to that in female. Segmentation and setation of swimming legs, and leg 5 <!--PageBreak--><!--PageBreak--><!--PageBreak-->as in female. Distal segment of P4 endopodite 1.75 times as long as wide, apical spine 1.16 times as long as segment. Surface ornamentation of P1-P4 intercoxal sclerites similar to that in female.</p><p>P6 (Fig. <xref ref-type="fig" rid="F4">4E</xref>) bearing two elements only, lateral seta 1.6 times as long as medial spine.</p></tp:treatment-sec><tp:treatment-sec sec-type="Remarks"><title>Remarks.</title><p>The 12-segmented antennule in the female of <italic><tp:taxon-name><tp:taxon-name-part taxon-name-part-type="genus">Metacyclops</tp:taxon-name-part> <tp:taxon-name-part taxon-name-part-type="species">amicitiae</tp:taxon-name-part></tp:taxon-name></italic> sp. n. is a very rare trait among the Old World <italic><tp:taxon-name><tp:taxon-name-part taxon-name-part-type="genus">Metacyclops</tp:taxon-name-part></tp:taxon-name></italic> taxa. The only other species that shows the same segmentation pattern is <italic><tp:taxon-name><tp:taxon-name-part taxon-name-part-type="genus">Metacyclops</tp:taxon-name-part> <tp:taxon-name-part taxon-name-part-type="species">ryukyuensis</tp:taxon-name-part></tp:taxon-name></italic> from Ishigaki Island, Ryukyus, Japan (Fig. <xref ref-type="fig" rid="F5">5</xref>) (Ishida, 1995). However, the 12-segmented state of the antennule is not unusual among the Middle and South American taxa [<italic><tp:taxon-name><tp:taxon-name-part taxon-name-part-type="genus">Metacyclops</tp:taxon-name-part> <tp:taxon-name-part taxon-name-part-type="species">brauni</tp:taxon-name-part></tp:taxon-name></italic> Herbst, 1962, <italic><tp:taxon-name><tp:taxon-name-part taxon-name-part-type="genus">Metacyclops</tp:taxon-name-part> <tp:taxon-name-part taxon-name-part-type="species">botosaneanui</tp:taxon-name-part></tp:taxon-name></italic> Pesce, 1985, <italic><tp:taxon-name><tp:taxon-name-part taxon-name-part-type="genus">Metacyclops</tp:taxon-name-part> <tp:taxon-name-part taxon-name-part-type="species">hartmani</tp:taxon-name-part></tp:taxon-name></italic> Herbst, 1960, <italic><tp:taxon-name><tp:taxon-name-part taxon-name-part-type="genus">Metacyclops</tp:taxon-name-part> <tp:taxon-name-part taxon-name-part-type="species">laticornis</tp:taxon-name-part></tp:taxon-name></italic> (Lowndes, 1934), <italic><tp:taxon-name><tp:taxon-name-part taxon-name-part-type="genus">Metacyclops</tp:taxon-name-part> <tp:taxon-name-part taxon-name-part-type="species">necessarius</tp:taxon-name-part></tp:taxon-name></italic> (Kiefer, 1926), <italic><tp:taxon-name><tp:taxon-name-part taxon-name-part-type="genus">Metacyclops</tp:taxon-name-part> <tp:taxon-name-part taxon-name-part-type="species">mendocinus</tp:taxon-name-part> <tp:taxon-name-part taxon-name-part-type="subspecies">venezolanus</tp:taxon-name-part></tp:taxon-name></italic> Kiefer, 1956, <italic><tp:taxon-name><tp:taxon-name-part taxon-name-part-type="genus">Metacyclops</tp:taxon-name-part> <tp:taxon-name-part taxon-name-part-type="species">leptopus</tp:taxon-name-part></tp:taxon-name></italic> (Kiefer, 1927), <italic><tp:taxon-name><tp:taxon-name-part taxon-name-part-type="genus">Metacyclops</tp:taxon-name-part> <tp:taxon-name-part taxon-name-part-type="species">leptopus</tp:taxon-name-part> <tp:taxon-name-part taxon-name-part-type="subspecies">mucubajiensis</tp:taxon-name-part></tp:taxon-name></italic> Kiefer, 1956, <italic><tp:taxon-name><tp:taxon-name-part taxon-name-part-type="genus">Metacyclops</tp:taxon-name-part> <tp:taxon-name-part taxon-name-part-type="species">mendocinus</tp:taxon-name-part></tp:taxon-name></italic> (Wierzejski, 1892), <italic><tp:taxon-name><tp:taxon-name-part taxon-name-part-type="genus">Metacyclops</tp:taxon-name-part> <tp:taxon-name-part taxon-name-part-type="species">problematicus</tp:taxon-name-part></tp:taxon-name></italic> Dumont, 1973, <italic><tp:taxon-name><tp:taxon-name-part taxon-name-part-type="genus">Metacyclops</tp:taxon-name-part> <tp:taxon-name-part taxon-name-part-type="species">janstocki</tp:taxon-name-part></tp:taxon-name></italic> Herbst, 1990, <italic><tp:taxon-name><tp:taxon-name-part taxon-name-part-type="genus">Metacyclops</tp:taxon-name-part> <tp:taxon-name-part taxon-name-part-type="species">hirsutus</tp:taxon-name-part></tp:taxon-name></italic> Rocha, 1994] (see <xref ref-type="bibr" rid="B4">Herbst 1988</xref>, <xref ref-type="bibr" rid="B5">1990</xref>; <xref ref-type="bibr" rid="B12">da Rocha 1994</xref>), but those New World species have two spines on the distal endopodal segment of P4, instead of the single one present in <italic><tp:taxon-name><tp:taxon-name-part taxon-name-part-type="genus">Metacyclops</tp:taxon-name-part> <tp:taxon-name-part taxon-name-part-type="species">amicitiae</tp:taxon-name-part></tp:taxon-name></italic> and <italic><tp:taxon-name><tp:taxon-name-part taxon-name-part-type="genus">Metacyclops</tp:taxon-name-part> <tp:taxon-name-part taxon-name-part-type="species">ryukyuensis</tp:taxon-name-part></tp:taxon-name></italic>. <italic><tp:taxon-name><tp:taxon-name-part taxon-name-part-type="genus">Metacyclops</tp:taxon-name-part> <tp:taxon-name-part taxon-name-part-type="species">amicitiae</tp:taxon-name-part></tp:taxon-name></italic> sp. n. differs from <italic><tp:taxon-name><tp:taxon-name-part taxon-name-part-type="genus">Metacyclops</tp:taxon-name-part> <tp:taxon-name-part taxon-name-part-type="species">ryukyuensis</tp:taxon-name-part></tp:taxon-name></italic> in the surface ornamentation of the intercoxal sclerites of the swimming legs (sclerites smooth in <italic><tp:taxon-name><tp:taxon-name-part taxon-name-part-type="genus">Metacyclops</tp:taxon-name-part> <tp:taxon-name-part taxon-name-part-type="species">ryukyuensis</tp:taxon-name-part></tp:taxon-name></italic> vs. sclerites bearing distal hairs in P1-P4, and spinules on the caudal surface of P4 both in female <!--PageBreak-->and male of <italic><tp:taxon-name><tp:taxon-name-part taxon-name-part-type="genus">Metacyclops</tp:taxon-name-part> <tp:taxon-name-part taxon-name-part-type="species">amicitiae</tp:taxon-name-part></tp:taxon-name></italic>). Other characters that also distinguish <italic><tp:taxon-name><tp:taxon-name-part taxon-name-part-type="genus">Metacyclops</tp:taxon-name-part> <tp:taxon-name-part taxon-name-part-type="species">amicitiae</tp:taxon-name-part></tp:taxon-name></italic> sp. n. from <italic><tp:taxon-name><tp:taxon-name-part taxon-name-part-type="genus">Metacyclops</tp:taxon-name-part> <tp:taxon-name-part taxon-name-part-type="species">ryukyuensis</tp:taxon-name-part></tp:taxon-name></italic> are: number of setae on the second endopodal segment of the female antenna (nine in the new species, eight in <italic><tp:taxon-name><tp:taxon-name-part taxon-name-part-type="genus">Metacyclops</tp:taxon-name-part> <tp:taxon-name-part taxon-name-part-type="species">ryukyuensis</tp:taxon-name-part></tp:taxon-name></italic>); the size of the posterior sac of the seminal receptacle (long, approaching posterior margin of the genital double-somite in <italic><tp:taxon-name><tp:taxon-name-part taxon-name-part-type="genus">Metacyclops</tp:taxon-name-part> <tp:taxon-name-part taxon-name-part-type="species">amicitiae</tp:taxon-name-part></tp:taxon-name></italic> sp. n., vs. reaching nearly the middle of the somite in <italic><tp:taxon-name><tp:taxon-name-part taxon-name-part-type="genus">Metacyclops</tp:taxon-name-part> <tp:taxon-name-part taxon-name-part-type="species">ryukyuensis</tp:taxon-name-part></tp:taxon-name></italic>); P4 coxopodite with five rows of spinules on the caudal surface, robust spinules near the proximal margin of the segment in <italic><tp:taxon-name><tp:taxon-name-part taxon-name-part-type="genus">Metacyclops</tp:taxon-name-part> <tp:taxon-name-part taxon-name-part-type="species">amicitiae</tp:taxon-name-part></tp:taxon-name></italic>, vs. four rows of spinules, tiny spinules near the proximal margin of the coxopodite in <italic><tp:taxon-name><tp:taxon-name-part taxon-name-part-type="genus">Metacyclops</tp:taxon-name-part> <tp:taxon-name-part taxon-name-part-type="species">ryukyuensis</tp:taxon-name-part></tp:taxon-name></italic>; apical spine of P4 endopodite is 0.82 times as long as distal segment in <italic><tp:taxon-name><tp:taxon-name-part taxon-name-part-type="genus">Metacyclops</tp:taxon-name-part> <tp:taxon-name-part taxon-name-part-type="species">amicitiae</tp:taxon-name-part></tp:taxon-name></italic>, vs. 0.67 times as long as distal segment in <italic><tp:taxon-name><tp:taxon-name-part taxon-name-part-type="genus">Metacyclops</tp:taxon-name-part> <tp:taxon-name-part taxon-name-part-type="species">ryukyuensis</tp:taxon-name-part></tp:taxon-name></italic>; genital double-somite wider than long in <italic><tp:taxon-name><tp:taxon-name-part taxon-name-part-type="genus">Metacyclops</tp:taxon-name-part> <tp:taxon-name-part taxon-name-part-type="species">amicitiae</tp:taxon-name-part></tp:taxon-name></italic>, vs. as long as wide in <italic><tp:taxon-name><tp:taxon-name-part taxon-name-part-type="genus">Metacyclops</tp:taxon-name-part> <tp:taxon-name-part taxon-name-part-type="species">ryukyuensis</tp:taxon-name-part></tp:taxon-name></italic>; presence of spinules at insertion of the anterolateral caudal setae in <italic><tp:taxon-name><tp:taxon-name-part taxon-name-part-type="genus">Metacyclops</tp:taxon-name-part> <tp:taxon-name-part taxon-name-part-type="species">amicitiae</tp:taxon-name-part></tp:taxon-name></italic> sp. n., vs. absence in <italic><tp:taxon-name><tp:taxon-name-part taxon-name-part-type="genus">Metacyclops</tp:taxon-name-part> <tp:taxon-name-part taxon-name-part-type="species">ryukyuensis</tp:taxon-name-part></tp:taxon-name></italic>, and finally surface ornamentation of the anal sinus (naked in <italic><tp:taxon-name><tp:taxon-name-part taxon-name-part-type="genus">Metacyclops</tp:taxon-name-part> <tp:taxon-name-part taxon-name-part-type="species">amicitiae</tp:taxon-name-part></tp:taxon-name></italic> sp. n., with spinules in <italic><tp:taxon-name><tp:taxon-name-part taxon-name-part-type="genus">Metacyclops</tp:taxon-name-part> <tp:taxon-name-part taxon-name-part-type="species">ryukyuensis</tp:taxon-name-part></tp:taxon-name></italic>).</p><p><italic><tp:taxon-name><tp:taxon-name-part taxon-name-part-type="genus">Metacyclops</tp:taxon-name-part> <tp:taxon-name-part taxon-name-part-type="species">amicitiae</tp:taxon-name-part></tp:taxon-name></italic> sp. n. and <italic><tp:taxon-name><tp:taxon-name-part taxon-name-part-type="genus">Metacyclops</tp:taxon-name-part> <tp:taxon-name-part taxon-name-part-type="species">ryukyuensis</tp:taxon-name-part></tp:taxon-name></italic> not only share several morphological characters (e.g. segmentation and setation of the antennule, mouthparts and leg morphology, relatively long terminal accessory caudal seta and small body size), but they also show similarities in habitat preference as both species seem to be related to benthic and hyporheic habitats. <italic><tp:taxon-name><tp:taxon-name-part taxon-name-part-type="genus">Metacyclops</tp:taxon-name-part> <tp:taxon-name-part taxon-name-part-type="species">ryukyuensis</tp:taxon-name-part></tp:taxon-name></italic> was found in a detritus sample from a shallow stream with gravel and mud deposit (“The sample was scraped by a small hand net... from the bottom” – p. 33 in <xref ref-type="bibr" rid="B6">Ishida 1995</xref>). The poor information available on the geographic distribution of <italic><tp:taxon-name><tp:taxon-name-part taxon-name-part-type="genus">Metacyclops</tp:taxon-name-part> <tp:taxon-name-part taxon-name-part-type="species">amicitiae</tp:taxon-name-part></tp:taxon-name></italic> sp. n. and <italic><tp:taxon-name><tp:taxon-name-part taxon-name-part-type="genus">Metacyclops</tp:taxon-name-part> <tp:taxon-name-part taxon-name-part-type="species">ryukyuensis</tp:taxon-name-part></tp:taxon-name></italic> makes difficult any inference about the age of their divergence. Nonetheless, it is worth mentioning that Ryukyus Islands, which are presently isolated from Japan, China, and Taiwan by the sea (the <italic>terra typica</italic> of <italic><tp:taxon-name><tp:taxon-name-part taxon-name-part-type="genus">Metacyclops</tp:taxon-name-part> <tp:taxon-name-part taxon-name-part-type="species">rykyuensis</tp:taxon-name-part></tp:taxon-name></italic>, Ishigaki Island, is located 240 km east of Taiwan), constituted a volcanic arc on the margin of the Asian continent (China) and separated from the Chinese mainland by the opening of Okinawa trough 1.55 million years ago (Osozawa 2013). Hence the geological history would support strong faunal relationships between subtropical Asia and the Ryukyus (see also <xref ref-type="bibr" rid="B1">Bănărescu 1992</xref>), and might suggest divergence of the ancestors of these <italic><tp:taxon-name><tp:taxon-name-part taxon-name-part-type="genus">Metacyclops</tp:taxon-name-part></tp:taxon-name></italic> species not earlier than 1.55 million years ago.</p><fig id="F5" position="float" orientation="portrait"><label>Figure 5.</label><caption><p>Records of <italic><tp:taxon-name><tp:taxon-name-part taxon-name-part-type="genus">Metacyclops</tp:taxon-name-part> <tp:taxon-name-part taxon-name-part-type="species">amicitiae</tp:taxon-name-part></tp:taxon-name></italic> sp. n. (•) in North Vietnam and its presumed closest relative <italic><tp:taxon-name><tp:taxon-name-part taxon-name-part-type="genus">Metacyclops</tp:taxon-name-part> <tp:taxon-name-part taxon-name-part-type="species">ryukyuensis</tp:taxon-name-part></tp:taxon-name></italic> (*) in Japan (Archipelago Ryukyu: Ishigaki Island).</p></caption><graphic xmlns:xlink="http://www.w3.org/1999/xlink" xlink:href="zookeys-522-141-g005.jpg" position="float" orientation="portrait" xlink:type="simple" id="oo_57947.jpg"/></fig></tp:treatment-sec><ref-list><ref id="B4"><mixed-citation xmlns:xlink="http://www.w3.org/1999/xlink" xlink:type="simple"><person-group><name name-style="western"><surname>Herbst</surname><given-names>H</given-names></name></person-group> (<year>1988</year>) <article-title>Zwei neue <italic><tp:taxon-name><tp:taxon-name-part taxon-name-part-type="genus">Metacyclops</tp:taxon-name-part></tp:taxon-name></italic> (<tp:taxon-name><tp:taxon-name-part taxon-name-part-type="subphylum">Crustacea</tp:taxon-name-part></tp:taxon-name> <tp:taxon-name><tp:taxon-name-part taxon-name-part-type="subclass">Copepoda</tp:taxon-name-part></tp:taxon-name>) von den Westindischen Inseln Barbados und Aruba: <italic><tp:taxon-name><tp:taxon-name-part taxon-name-part-type="genus">M.</tp:taxon-name-part> <tp:taxon-name-part taxon-name-part-type="species">agnitus</tp:taxon-name-part></tp:taxon-name></italic> sp. n.und <italic><tp:taxon-name><tp:taxon-name-part taxon-name-part-type="genus">M.</tp:taxon-name-part> <tp:taxon-name-part taxon-name-part-type="species">mutatus</tp:taxon-name-part></tp:taxon-name></italic> n. sp., sowie ein Bestimmungsschlüssel für das Genus.</article-title> <source>Bijdragen tot de Dierkunde</source> <volume>58</volume>: <fpage>137</fpage>–<lpage>154</lpage>. </mixed-citation></ref><ref id="B5"><mixed-citation xmlns:xlink="http://www.w3.org/1999/xlink" xlink:type="simple"><person-group><name name-style="western"><surname>Herbst</surname><given-names>H</given-names></name></person-group> (<year>1990</year>) <article-title><italic><tp:taxon-name><tp:taxon-name-part taxon-name-part-type="genus">Metacyclops</tp:taxon-name-part> <tp:taxon-name-part taxon-name-part-type="species">janstocki</tp:taxon-name-part></tp:taxon-name></italic> sp. n.(<tp:taxon-name><tp:taxon-name-part taxon-name-part-type="subphylum">Crustacea</tp:taxon-name-part></tp:taxon-name>, <tp:taxon-name><tp:taxon-name-part taxon-name-part-type="subclass">Copepoda</tp:taxon-name-part></tp:taxon-name>) von Antigua (Westindische Inseln).</article-title> <source>Beaufortia</source> <volume>41</volume>: <fpage>75</fpage>–<lpage>81</lpage>. </mixed-citation></ref><ref id="B12"><mixed-citation xmlns:xlink="http://www.w3.org/1999/xlink" xlink:type="simple"><person-group><name name-style="western"><surname>da Rocha</surname><given-names>CEF</given-names></name></person-group> (<year>1994</year>) <article-title>New species of <italic><tp:taxon-name><tp:taxon-name-part taxon-name-part-type="genus">Metacyclops</tp:taxon-name-part></tp:taxon-name></italic> (<tp:taxon-name><tp:taxon-name-part taxon-name-part-type="subclass">Copepoda</tp:taxon-name-part></tp:taxon-name>, <tp:taxon-name><tp:taxon-name-part taxon-name-part-type="family">Cyclopidae</tp:taxon-name-part></tp:taxon-name>) from Brazil, with remarks on <italic><tp:taxon-name><tp:taxon-name-part taxon-name-part-type="genus">M.</tp:taxon-name-part> <tp:taxon-name-part taxon-name-part-type="species">campestris</tp:taxon-name-part></tp:taxon-name></italic>.</article-title> <source>Zoologica Scripta</source> <volume>23</volume>: <fpage>133</fpage>–<lpage>146</lpage>. doi: <ext-link xlink:type="simple" ext-link-type="doi" xlink:href="10.1111/j.1463-6409.1994.tb00380.x">10.1111/j.1463-6409.1994.tb00380.x</ext-link> </mixed-citation></ref><ref id="B6"><mixed-citation xmlns:xlink="http://www.w3.org/1999/xlink" xlink:type="simple"><person-group><name name-style="western"><surname>Ishida</surname><given-names>T</given-names></name></person-group> (<year>1995</year>) <article-title>A new species of <italic><tp:taxon-name><tp:taxon-name-part taxon-name-part-type="genus">Metacyclops</tp:taxon-name-part></tp:taxon-name></italic> (<tp:taxon-name><tp:taxon-name-part taxon-name-part-type="subphylum">Crustacea</tp:taxon-name-part></tp:taxon-name>, <tp:taxon-name><tp:taxon-name-part taxon-name-part-type="subclass">Copepoda</tp:taxon-name-part></tp:taxon-name>, <tp:taxon-name><tp:taxon-name-part taxon-name-part-type="order">Cyclopoida</tp:taxon-name-part></tp:taxon-name>) from Ishigaki Island, the Ryukyu Islands.</article-title> <source>Proceedings of the Japanese Society of Systematic Zoology</source> <volume>54</volume>: <fpage>33</fpage>–<lpage>37</lpage>. </mixed-citation></ref><ref id="B1"><mixed-citation xmlns:xlink="http://www.w3.org/1999/xlink" xlink:type="simple"><person-group><name name-style="western"><surname>Bănărescu</surname><given-names>P</given-names></name></person-group> (<year>1992</year>) <source>Distribution and Dispersal of Freshwater Animals in North America and Eurasia</source>. <volume>vol. 2</volume>. <publisher-name>AULA-Verlag</publisher-name>, <publisher-loc>Wiesbaden</publisher-loc>, <fpage>396</fpage>–<lpage>974</lpage>. </mixed-citation></ref></ref-list></tp:taxon-treatment>
